# Supplementary material for: Integrated gut microbiome and metabolome analyses identified fecal biomarkers for bowel movement regulation by Bifidobacterium longum BB536 supplementation: A RCT
Source: Comput Struct Biotechnol J. 2022 Oct 25;20:5847–58. doi: 10.1016/j.csbj.2022.10.026 (PMC9636538; doi:10.1016/j.csbj.2022.10.026)
Supplement: Supplementary data 2 [file mmc2.xlsx]

## Sheet: Table S1
Table S1 Stool frequency hypothesis test
(times/week)	Stool frequency
	ITT		PP
	mean	standard deviation	mean	standard deviation
C1	4.33333	1.86339	4.15	1.79652
C2	5.33333	2.35702	5	2.16795
C3	4.625	2.15663	4.25	1.69926
T1	4.33333	1.81812	4.05	1.39553
T2	4.79167	2.08125	4.5	1.88414
T3	5.375	2.28788	5.1	1.92094
	Wilcoxon signed rank test pvalue
T1 vs T2	0.10453		0.180145
T1 vs T3	0.00119331		0.00402921
C2 vs T2	0.243621		0.549939
C3 vs T3	0.0334141		0.0492113

## Sheet: Table S2
Table S2 Stool other metadata (amount, shape and color) hypothesis test
	Amount of fece *a				Shape of fece *b				Color of fece *c
	ITT		PP		ITT		PP		ITT		PP
	mean	standard deviation	mean	standard deviation	mean	standard deviation	mean	standard deviation	mean	standard deviation	mean	standard deviation
C1	2.15489	0.845759	2.18274	0.840599	3.14807	0.706774	3.25268	0.702005	3.99306	0.601191	4	0.64187
C2	2.12298	0.873076	2.17169	0.848534	3.1148	0.588417	3.11901	0.643011	3.98194	0.651679	3.98208	0.70854
C3	2.16607	0.887349	2.22429	0.877403	2.95126	0.586777	3.04012	0.500418	4.13502	0.60395	4.07286	0.630669
T1	2.0706	0.728642	2.1625	0.69155	2.94268	0.563092	2.93607	0.478855	4.19322	0.686474	4.20964	0.700731
T2	2.11392	0.813031	2.12851	0.792429	3.08576	0.664419	3.13125	0.637881	4.26396	0.523955	4.30619	0.537484
T3	2.00754	0.732289	2.05238	0.708187	3.10169	0.571198	3.09619	0.565855	4.11627	0.538574	4.16869	0.562098
	Wilcoxon signed rank test pvalue		Wilcoxon signed rank test pvalue		Wilcoxon signed rank test pvalue		Wilcoxon signed rank test pvalue		Wilcoxon signed rank test pvalue		Wilcoxon signed rank test pvalue
C2 vs T2	0.945		0.631		0.641		0.897		0.0346		0.0355
C3 vs T3	0.314		0.381		0.23		0.67		0.845		0.372
*a, Amount: Stool amounts were expressed by counting the number of eggs
*b, Shape: 1. very hard 2. hard 3. somewhat hard 4. normal 5. somewhat soft 6. sofy (muddy) 7. very soft (watery)
*c, Color: 1. yellow 2. dark yellow 3. ochre 4. brown 5. dark brown 6. blackish brown

## Sheet: Table S3
Table S3 Hypothesis test (genus and metabolites)
	pvalue	FDR qvalue	bonferroni qvalue
C2 vs T2(genus)*
g__Agathobaculum	0.029774	0.648572	1
g__Clostridium_AJ	0.02772	0.648572	1
g__Negativibacillus	0.00691	0.559745	0.559745
g__Ruminococcus_C	0.046853	0.648572	1
C2 vs T2(metabolites)
Ornithine	0.009996	0.817392	1
Orotic acid	0.04086	0.817392	1
N-Methylglutamic acid	0.047858	0.817392	1
Theobromine	0.027708	0.817392	1
5-Methoxyindoleacetic acid	0.027708	0.817392	1
S-Methylmethionine	0.035692	0.817392	1
Formylanthranilic acid	0.016369	0.817392	1
His-Glu	0.032854	0.817392	1
C3 vs T3(metabolites)
N-Methylproline	0.026876	0.865881	1
Azelaic acid	0.016881	0.865881	1
Taurocholic acid	0.020633	0.865881	1
Sepiapterin	0.028056	0.865881	1
N-Methylglutamic acid	0.03334	0.865881	1
Neostigmine	0.016369	0.865881	1
5-Methoxyindoleacetic acid	0.027708	0.865881	1
*: No genera were significantly different at C3 vs T3

## Sheet: Table S4
Table S4 Hypothesis test (alpha diversity)
	pvalue
Microbiome
None or Control (n=80) vs Test (n=40)	0.763
Metabolome
None or Control (n=80) vs Test (n=40)	0.689

## Sheet: Table S5
Table S5 Comparison of bowel responder estimation models.
No.	Effect of diet	Scale parameter	Shape parameter	Placebo effect	Test food effect	Prior distribution	WAIC*
1	To scale parameter	individual	shared	individual	individual	-	8175.21
2	To scale parameter	individual	shared	shared	shared	-	8178.96
3	To scale parameter	shared	shared	shared	shared	-	8521.87
4	To scale parameter	individual	individual	individual	individual	-	8052.65
5	To scale parameter	individual	individual	individual	individual	half-normal distribution	8042.12
6	To scale parameter	individual	individual	shared	shared	half-normal distribution	8073.03
7	To scale parameter	individual	individual	individual	shared	half-normal distribution	Not Converged
8	To scale parameter	individual	individual	shared	individual	half-normal distribution	Not Converged
9	To scale parameter	individual	individual	shared	-	half-normal distribution	8070.85
10	To scale parameter	individual	individual	-	shared	half-normal distribution	8072.48
11	To shape parameter	individual	individual	individual	individual	half-normal distribution	Not Converged
12	To scale parameter	individual	individual	individual(Only in placebo food terms)	individual	half-normal distribution	8048.49
13	To scale parameter	individual	individual	-	-	half-normal distribution	8072.79
* WAIC was used 2n (n; number of parameters) times of calculated value to enable the comparison with conventional index such as AIC.

## Sheet: Table S6
	Table S6 Posterior distribution of parameters estimated from Model 5.
	Subject	shape parameter*	scale parameter*	placebo effect*	test food effect*	responder**
1st cohort	MO01	2.933168364 (2.320604312 - 3.592160146)	53.56349743 (47.25131954 - 60.48336173)	0.265856314 (-0.197250123 - 0.905675542)	0.104668254 (-0.66714192 - 0.832689145)	WR
	MO02	2.89768399 (2.286120308 - 3.565376815)	47.77365011 (42.42635328 - 53.58898716)	0.045440373 (-0.410134921 - 0.519691906)	0.427180271 (-0.304771557 - 1.145389884)	WR
	MO04	1.940996571 (1.648055869 - 2.25451606)	29.67043819 (25.76729886 - 34.01089287)	-0.004842424 (-0.420252674 - 0.386789082)	0.588750471 (0.013929669 - 1.177915565)	SR
	MO05	2.453107777 (1.934284512 - 3.01545528)	54.55582805 (46.8503042 - 63.09918495)	-0.10978357 (-0.643966021 - 0.33024428)	0.815458123 (0.043019305 - 1.634341355)	SR
	MO06	4.649379791 (3.63983404 - 5.750713572)	47.97774447 (44.42154981 - 51.81620704)	0.351686987 (-0.109876575 - 1.012407408)	-0.217092876 (-0.994961239 - 0.50208309)	NR
	MO08	1.984890259 (1.519992285 - 2.518613557)	49.40136267 (41.24787207 - 58.54889986)	-0.029365431 (-0.515649801 - 0.427050422)	0.132989061 (-0.592945154 - 0.835036098)	WR
	MO09	2.613250312 (2.180594563 - 3.072638252)	33.63220189 (30.00214582 - 37.5178794)	-0.136254756 (-0.611919409 - 0.249839965)	0.536341126 (-0.106749807 - 1.202261682)	WR
	MO10	3.121309937 (2.437921321 - 3.870923633)	53.97847492 (47.83344272 - 60.75130401)	0.176730921 (-0.27224532 - 0.723867135)	1.406322916 (0.554525016 - 2.262239385)	SR
	MO11	2.705385889 (2.159020513 - 3.299691787)	47.58364223 (41.72162838 - 54.09227865)	0.411207611 (-0.070538944 - 1.087542069)	0.237352359 (-0.485016582 - 0.935545045)	WR
	MO12	3.436497423 (2.947313264 - 3.94292207)	28.88601625 (26.65290776 - 31.28615952)	0.245679753 (-0.164373658 - 0.781489602)	-0.475587113 (-1.167265649 - 0.144219064)	NR
	MO13	2.256382852 (1.90542002 - 2.620509081)	26.36627406 (23.47304727 - 29.45304232)	-0.020920203 (-0.427795649 - 0.371665265)	0.007351737 (-0.584893086 - 0.582106337)	WR
	MO15	1.373849562 (1.108641244 - 1.662255526)	40.0098747 (31.34122823 - 50.23821222)	0.041950493 (-0.389538923 - 0.489061738)	-0.318196342 (-1.045439224 - 0.334118977)	NR
	MO16	3.179415906 (2.374801348 - 4.065719738)	66.61530801 (58.1758458 - 75.77845461)	-0.143516021 (-0.71581608 - 0.308941835)	-0.002969945 (-0.813147126 - 0.768072982)	NR
	MO17	2.967951504 (2.282390384 - 3.732928359)	57.2703432 (50.17265592 - 65.14952107)	0.157514041 (-0.294140826 - 0.716696233)	0.03053872 (-0.71409242 - 0.732725487)	WR
	MO18	2.692070766 (1.975251293 - 3.491056921)	74.17825564 (62.85653418 - 86.66579931)	0.010470425 (-0.511717353 - 0.541584329)	-0.676110234 (-1.659740443 - 0.165416956)	NR
	MO19	1.753848422 (1.426236563 - 2.103781742)	36.86417834 (30.84689027 - 43.81019629)	0.190903516 (-0.219947741 - 0.706222141)	-0.500706692 (-1.229673455 - 0.152687157)	NR
	MO22	2.064442578 (1.522915141 - 2.652087511)	76.30959775 (60.9483822 - 93.7647418)	-0.086323877 (-0.648535028 - 0.393718556)	0.028742846 (-0.82127471 - 0.832762655)	WR
	MO23	3.803022591 (2.922209777 - 4.763163006)	58.12589874 (52.4633918 - 64.27102603)	-0.007248055 (-0.514074268 - 0.486721259)	-0.713788542 (-1.580869306 - 0.059491146)	NR
	MO24	1.939367783 (1.502958241 - 2.429160093)	54.46462829 (44.75482793 - 65.49516711)	-0.217137646 (-0.823663463 - 0.213492756)	0.026027569 (-0.77007057 - 0.798439824)	WR
2nd cohort	S01	3.33407187369682(2.75807663274341 - 3.95224010984725)	42.7906603259629(39.6098039733446 - 46.1092634017459)	-0.0210161385363705(-0.22018647866824 - 0.155725667660082)	-0.0474783284620162(-0.293855864261567 - 0.150852051403289)	NR
	S02	1.65750085521032(1.35396525188599 - 1.97194337245901)	49.1679621239646(41.2917749112884 - 57.3356542769434)	-0.0517713559895355(-0.299052700784496 - 0.115766600734862)	-0.0187828736579311(-0.262199013005107 - 0.207948882078653)	NR
	S03	1.91392734518116(1.45959602259297 - 2.39272662157708)	75.5448729100444(63.3330610850588 - 88.75264682587)	-0.00999623923292815(-0.21500833898677 - 0.178997368534556)	0.00307420644125847(-0.250246620538497 - 0.228525249731234)	WR
	S05	1.67207264146526(1.41996542078931 - 1.9448287400844)	31.9279463207023(27.9625760693254 - 36.3054825522046)	0.0172696372576863(-0.156668189952068 - 0.219994461145453)	0.0354530361660882(-0.160792280095657 - 0.288553244221419)	WR
	S08	2.4285168736101(2.12475678602768 - 2.7492010650115)	28.9352096624605(26.5623672730328 - 31.5059815899773)	0.0867609054411108(-0.0649934741136198 - 0.353407649479325)	0.0661729383173076(-0.129677850605613 - 0.32838129102358)	WR
	S09	1.13516814961327(0.947555637816091 - 1.33695635090836)	37.6737488056503(29.8574350397256 - 46.1487406553375)	-0.0138171412048195(-0.192016233408512 - 0.161930600852312)	0.00679434751108538(-0.235752624486889 - 0.293408812337775)	WR
	S10	2.6111948984083(2.12155616341763 - 3.15008439585426)	49.4742037910261(44.4273430051141 - 54.9181772119168)	-0.0290893087521128(-0.247044013980493 - 0.140871568491564)	-0.0977192769797508(-0.433031679186898 - 0.0934062313159096)	NR
	S12	2.22292118257861(1.81947007280876 - 2.63434469650573)	48.0717424895016(42.4948686480569 - 53.9632900961246)	-0.0320897975069453(-0.238495204523044 - 0.131993454839696)	-0.0572219552068977(-0.333065366335791 - 0.141315123680312)	NR
	S13	2.03224053766989(1.66383216853639 - 2.44837820685831)	48.8244176667044(42.6059135835012 - 55.4467208030998)	0.0244317128509725(-0.154053882845925 - 0.242935242503057)	0.0423625430014613(-0.17625462521321 - 0.306714406353611)	WR
	S16	1.71212285257723(1.4064143988859 - 2.01209473761074)	45.744069622458(39.0549973801569 - 52.9137614958418)	0.0633410204307127(-0.108525723817634 - 0.381394249458789)	0.0402900151672672(-0.167834257763285 - 0.315156340411863)	WR
	S17	1.82243405988768(1.4838390850028 - 2.18236018085786)	53.5528022528035(45.6624788161436 - 62.3282837775803)	0.0432069340446136(-0.120901980171698 - 0.287316327522487)	-0.00326244496510292(-0.22857626094863 - 0.235292933708435)	NR
	S19	1.72771926171069(1.41764809720853 - 2.09254235727477)	45.8494395556971(38.9274803764471 - 53.8725155529016)	-0.013410399558218(-0.218803346629643 - 0.174436640651475)	-0.0512124280703856(-0.32804787666499 - 0.153378806325111)	NR
	S20	3.09911780104774(2.56422398169094 - 3.61658596933488)	49.9141768336441(45.5704380887345 - 54.3094439592375)	0.0107355627408654(-0.182338101840843 - 0.221910346970725)	0.0576588503960239(-0.138344532926524 - 0.333134802468477)	WR
	S21	2.65024029953944(2.26371721491851 - 3.05261459883283)	35.3282313081563(32.3872604058205 - 38.453815397575)	-0.00973152432027196(-0.197144294483429 - 0.157816394976749)	0.0671292977249845(-0.121891101970459 - 0.343743162091738)	WR
	S22	1.89177952662746(1.61743480645651 - 2.16716316780407)	36.672123361151(32.2302695206035 - 41.7127185147233)	0.116145687779981(-0.0511276364609264 - 0.425939760976693)	0.0801330738677214(-0.11497551250773 - 0.377405887127044)	WR
	S23	2.14238703644674(1.75873429044972 - 2.56660879238578)	43.923502626412(38.7839463509908 - 49.130866449872)	0.021135791985556(-0.160148281671179 - 0.221620000382656)	0.0718269881414324(-0.127073874884734 - 0.392924422317031)	WR
	S25	1.88422223715612(1.52785708543075 - 2.28464129120813)	50.8720633313788(43.5925707444201 - 58.7304540013579)	-0.0408279238189875(-0.261666249669661 - 0.126321362025965)	0.0326858070940137(-0.177224141443959 - 0.295802592688729)	WR
	S26	1.67751047663055(1.39175806562533 - 2.01197954594452)	44.1352949304308(37.7318080802118 - 50.9941239475722)	0.00441479540263796(-0.178673813193231 - 0.201744412085256)	-0.0161541645110166(-0.257349817095017 - 0.205430338587629)	NR
	S27	2.24944333054667(1.87505690338757 - 2.64447032052962)	41.7698541352563(37.1833715076002 - 46.6242414685014)	-0.0647843673381345(-0.315250895515714 - 0.0983973325053966)	-0.00888937658013133(-0.256436533723446 - 0.228729159031629)	NR
	S28	2.98074564905635(2.53157635047207 - 3.44213262237361)	35.5208635135437(32.6279397322694 - 38.3101093068142)	0.0251367999294719(-0.149289093924964 - 0.22403598607077)	-0.0285485669167168(-0.266487585305301 - 0.164665924506219)	NR
	S29	2.7028835710848(2.18015981790024 - 3.26832768011771)	58.3812094365089(52.4721047013924 - 64.7767139116207)	0.0350628663067453(-0.127460662325541 - 0.266394562523458)	-0.0127805535342692(-0.264438792027648 - 0.201321413201459)	NR
	S30	1.47018717370972(1.22861034388676 - 1.72153838093739)	38.6389114507168(32.5277160251484 - 45.1720945245365)	0.052005179556064(-0.106375219782357 - 0.280729203634363)	-0.0259305675670765(-0.293407437519814 - 0.179912501424722)	NR
	* Values represent posterior mean, and brackets represent 95% credible intervals.
	** WR: weak responder, SR: strong responder, NR: non-responder.

## Sheet: Table S7
Table S7 Bacteria and metabolites that differed in change ratio during intervension between NR, WR, and SR. Values were calculated by jonckheere-terpstra test between NR, WR and SR.Values were calculated by jonckheere-terpstra test between NR, WR and SR.		C2T2	C3T3
Bacteria	g__Agathobaculum	0.125831	0.0149754
	g__Bacteroides	0.545716	0.0440419
	g__Bacteroides_B	0.0149754	0.821123
	g__CAG-24	0.877821	0.017179
	g__Catenibacterium	0.0345305	0.191306
	g__Collinsella	0.0499854	0.336639
	g__Faecalibacterium	0.19523	0.0360714
	g__Megamonas	0.017179	0.644657
	g__Roseburia	0.706127	0.0236341
	g__Ruminococcus_D	0.376717	0.017179
	g__Ruthenibacterium	0.0313773	0.106486
	g__Unassigned141	0.0313773	0.644657
	g__Unassigned377	0.0233564	0.0416545
	g__Unassigned513	0.00349002	0.538601
Metabolites	Glu	0.0236341	0.0149754
	Butyric acid	0.0360714	0.449481
	Propionic acid	0.0117607	0.405081
	Lys	0.363308	0.018895
	Ala	0.821123	0.0440419
	Asp	0.107392	0.0236341
	Succinic acid	0.324234	0.009149
	1-Methyl-4-imidazoleacetic acid	0.0360714	0.287896
	Lactic acid	0.16963	0.0293152
	Ornithine	0.146535	0.00404696
	Putrescine	0.449481	0.00704605
	1H-Imidazole-4-propionic acid	0.880208	0.018895
	N-Acetyllysine	0.821123	0.0236341
	β-Ala	0.0440419	0.00704605
	Creatinine	0.644657	0.0379505
	Xanthine	0.125831	0.0440419
	Cyclohexanecarboxylic acid	0.00704605	0.939941
	2-Hydroxyglutaric acid	0.19523	0.0440419
	Stachydrine	0.19523	0.009149
	Malic acid	0.496405	0.009149
	Thiamine	0.16963	0.00404696
	N8-Acetylspermidine	0.107392	0.0149754
	Creatine	0.449481	0.0236341
	Hydroxyproline	0.0293152	0.0236341
	Tyramine	0.597245	0.0236341
	4-Pyridoxic acid	0.597245	0.00404696
	7-Methylguanine	0.0149754	0.405081
	N6,N6,N6-Trimethyllysine	0.449481	0.00115179
	Isopropanolamine	0.405081	0.0117607
	Ethanolamine	0.496405	0.0236341
	Homoserine	0.0293152	0.00160969
	Glyceric acid	0.0293152	0.363308
	Citric acid	0.758489	0.0258058
	5-Hydroxylysine	0.125831	0.0293152
	3-Hydroxybutyric acid	0.0293152	0.0236341
	N-Methylserotonin	0.0984074	0.0124842
	6-Aminohexanoic acid	0.0284744	0.729419
	Pyridoxine	0.018895	0.16963
	N-Acetylmuramic acid	0.0533753	0.0440419
	SDMA	0.405081	0.0360714
	2-Hydroxybutyric acid	0.0456601	0.376717
	2-Methylserine	0.125831	0.0293152
	Imidazolelactic acid	0.204693	0.0124842
	N6-Methyllysine	0.009149	0.405081
	S-Adenosylmethionine	0.0440419	0.0293152
	Homocarnosine	0.0770737	0.0258058
	5'-Deoxy-5'-methylthioadenosine	0.0293152	0.107392
	Carnosine	0.00502202	0.00308288
	NMN	0.0499854	0.336639
	Dihydroorotic acid	0.0456601	0.0499854
	Arg-Glu	0.0770737	0.0021075
	Thiamine phosphate	0.00800437	0.233486
	dTMP	0.0111939	0.00565427
	Glycerol 3-phosphate	0.0984074	0.0379505

## Sheet: Table S8
Table S8 CONSORT 2010 checklist
Section/Topic	Item No	Checklist item	Reported on page No
Title and abstract
	1a	Identification as a randomised trial in the title	Title
	1b	Structured summary of trial design, methods, results, and conclusions (for specific guidance see CONSORT for abstracts)	Abstract
Introduction
Background and objectives	2a	Scientific background and explanation of rationale	Background
	2b	Specific objectives or hypotheses	Background
Methods
Trial design	3a	Description of trial design (such as parallel, factorial) including allocation ratio	Methods - Trial Design and Recruitment
	3b	Important changes to methods after trial commencement (such as eligibility criteria), with reasons	None
Participants	4a	Eligibility criteria for participants	Methods - Subject Feature and Exclusion Criteria
	4b	Settings and locations where the data were collected	Methods - Subject Feature and Exclusion Criteria
Interventions	5	The interventions for each group with sufficient details to allow replication, including how and when they were actually administered	Methods - Trial Intervention: Randomization and Blinding
Outcomes	6a	Completely defined pre-specified primary and secondary outcome measures, including how and when they were assessed	Methods - Trial Outcomes and Sample Collection
	6b	Any changes to trial outcomes after the trial commenced, with reasons	None
Sample size	7a	How sample size was determined	Methods - Trial Design and Recruitment
	7b	When applicable, explanation of any interim analyses and stopping guidelines	None
Randomisation:
Sequence generation	8a	Method used to generate the random allocation sequence	Methods - Trial Intervention: Randomization and Blinding
	8b	Type of randomisation; details of any restriction (such as blocking and block size)	Methods - Trial Intervention: Randomization and Blinding
Allocation concealment mechanism	9	Mechanism used to implement the random allocation sequence (such as sequentially numbered containers), describing any steps taken to conceal the sequence until interventions were assigned	Methods - Trial Intervention: Randomization and Blinding
Implementation	10	Who generated the random allocation sequence, who enrolled participants, and who assigned participants to interventions	Methods - Trial Intervention: Randomization and Blinding
Blinding	11a	If done, who was blinded after assignment to interventions (for example, participants, care providers, those assessing outcomes) and how	Methods - Trial Intervention: Randomization and Blinding
	11b	If relevant, description of the similarity of interventions	Methods - Trial Intervention: Dietary Information
Statistical methods	12a	Statistical methods used to compare groups for primary and secondary outcomes	Methods - Bioinformatic and Statistical Analysis
	12b	Methods for additional analyses, such as subgroup analyses and adjusted analyses	Methods - Bowel Responder Estimation Based on Bayesian Weibull Regression - Prediction of defecation Responder - Other Defecation Responder Estimation Models
Results
Participant flow (a diagram is strongly recommended)	13a	For each group, the numbers of participants who were randomly assigned, received intended treatment, and were analysed for the primary outcome	Results - Effect of Bifidobacterium longum intake depend on individual specificity
	13b	For each group, losses and exclusions after randomisation, together with reasons	Results - Effect of Bifidobacterium longum intake depend on individual specificity
Recruitment	14a	Dates defining the periods of recruitment and follow-up	Results - Effect of Bifidobacterium longum intake depend on individual specificity
	14b	Why the trial ended or was stopped	None
Baseline data	15	A table showing baseline demographic and clinical characteristics for each group	Results - Effect of Bifidobacterium longum intake depend on individual specificity
Numbers analysed	16	For each group, number of participants (denominator) included in each analysis and whether the analysis was by original assigned groups	Results - Effect of Bifidobacterium longum intake depend on individual specificity
Outcomes and estimation	17a	For each primary and secondary outcome, results for each group, and the estimated effect size and its precision (such as 95% confidence interval)	Results - Effect of Bifidobacterium longum intake depend on individual specificity
	17b	For binary outcomes, presentation of both absolute and relative effect sizes is recommended	None
Ancillary analyses	18	Results of any other analyses performed, including subgroup analyses and adjusted analyses, distinguishing pre-specified from exploratory	Results - Determining the Defecation Responder by Bayesian Welbull Regression - Omics Difference Between Defecation Responder and Non-responder - Prediction of Defecation Responder Using Multi-omics Features
Harms	19	All important harms or unintended effects in each group (for specific guidance see CONSORT for harms)	None
Discussion
Limitations	20	Trial limitations, addressing sources of potential bias, imprecision, and, if relevant, multiplicity of analyses	Discussion
Generalisability	21	Generalisability (external validity, applicability) of the trial findings	Discussion
Interpretation	22	Interpretation consistent with results, balancing benefits and harms, and considering other relevant evidence	Discussion
Other information
Registration	23	Registration number and name of trial registry	Ethics approval
Protocol	24	Where the full trial protocol can be accessed, if available	Supplementary protocol
Funding	25	Sources of funding and other support (such as supply of drugs), role of funders	Funding

## Sheet: Table S9
Table S9 Baseline demographic and clinical characteristics
	Placebo→B. longum	B. longum→Placebo	Significance
Number of subjects (n)	11	9
Mean age (year)	48±5.64	47.44±5.98	N.S.*
Sex (male:female)	5:6	3:6	N.S.**
Average defecation count/day in pre-observation term	0.643±0.249	0.524±0.203	N.S.***
Average defecation count/day in 1st diet term	0.708±0.218	0.524±0.229	N.S.***
Average defecation count/day in 2nd diet term	0.825±0.215	0.603±0.297	N.S.***
* Welch’s t test, ** Fisher’s exact test, *** Brunner-Munzel test

## Sheet: Table S10
Table S10 Stool frequency questionnaire data
Subject	Day	Intake Material	Frequency
MO01	1	None	1
MO01	2	None	0
MO01	3	None	0
MO01	4	None	1
MO01	5	None	0
MO01	6	None	1
MO01	7	None	0
MO01	8	None	0
MO01	9	None	1
MO01	10	None	1
MO01	11	None	0
MO01	12	None	0
MO01	13	None	0
MO01	14	None	1
MO01	15	None	0
MO01	16	None	0
MO01	17	None	1
MO01	18	None	0
MO01	19	None	1
MO01	20	None	1
MO01	21	None	0
MO01	22	None	1
MO01	23	None	0
MO01	24	None	1
MO01	25	None	0
MO01	26	None	0
MO01	27	None	1
MO01	28	None	1
MO01	29	Placebo	0
MO01	30	Placebo	1
MO01	31	Placebo	0
MO01	32	Placebo	1
MO01	33	Placebo	0
MO01	34	Placebo	1
MO01	35	Placebo	1
MO01	36	Placebo	1
MO01	37	Placebo	0
MO01	38	Placebo	1
MO01	39	Placebo	1
MO01	40	Placebo	0
MO01	41	Placebo	1
MO01	42	Placebo	0
MO01	43	None	1
MO01	44	None	1
MO01	45	None	0
MO01	46	None	1
MO01	47	None	0
MO01	48	None	1
MO01	49	None	0
MO01	50	None	1
MO01	51	None	0
MO01	52	None	1
MO01	53	None	0
MO01	54	None	1
MO01	55	None	0
MO01	56	None	1
MO01	57	None	0
MO01	58	None	1
MO01	59	None	0
MO01	60	None	1
MO01	61	None	0
MO01	62	None	1
MO01	63	None	0
MO01	64	None	1
MO01	65	None	0
MO01	66	None	1
MO01	67	None	0
MO01	68	None	0
MO01	69	None	1
MO01	70	None	0
MO01	71	Test	1
MO01	72	Test	1
MO01	73	Test	0
MO01	74	Test	1
MO01	75	Test	0
MO01	76	Test	0
MO01	77	Test	1
MO01	78	Test	1
MO01	79	Test	0
MO01	80	Test	1
MO01	81	Test	1
MO01	82	Test	0
MO01	83	Test	1
MO01	84	Test	1
MO01	85	None	1
MO02	1	None	1
MO02	2	None	0
MO02	3	None	1
MO02	4	None	1
MO02	5	None	0
MO02	6	None	0
MO02	7	None	1
MO02	8	None	0
MO02	9	None	1
MO02	10	None	0
MO02	11	None	1
MO02	12	None	0
MO02	13	None	1
MO02	14	None	0
MO02	15	None	1
MO02	16	None	0
MO02	17	None	1
MO02	18	None	0
MO02	19	None	1
MO02	20	None	0
MO02	21	None	1
MO02	22	None	0
MO02	23	None	0
MO02	24	None	1
MO02	25	None	0
MO02	26	None	0
MO02	27	None	1
MO02	28	None	0
MO02	29	Placebo	0
MO02	30	Placebo	1
MO02	31	Placebo	0
MO02	32	Placebo	1
MO02	33	Placebo	0
MO02	34	Placebo	1
MO02	35	Placebo	1
MO02	36	Placebo	1
MO02	37	Placebo	0
MO02	38	Placebo	1
MO02	39	Placebo	1
MO02	40	Placebo	0
MO02	41	Placebo	1
MO02	42	Placebo	0
MO02	43	None	0
MO02	44	None	1
MO02	45	None	1
MO02	46	None	0
MO02	47	None	2
MO02	48	None	0
MO02	49	None	1
MO02	50	None	0
MO02	51	None	1
MO02	52	None	1
MO02	53	None	0
MO02	54	None	1
MO02	55	None	0
MO02	56	None	1
MO02	57	None	1
MO02	58	None	1
MO02	59	None	0
MO02	60	None	1
MO02	61	None	0
MO02	62	None	1
MO02	63	None	1
MO02	64	None	1
MO02	65	None	1
MO02	66	None	0
MO02	67	None	1
MO02	68	None	1
MO02	69	None	0
MO02	70	None	1
MO02	71	Test	1
MO02	72	Test	1
MO02	73	Test	1
MO02	74	Test	0
MO02	75	Test	1
MO02	76	Test	0
MO02	77	Test	1
MO02	78	Test	1
MO02	79	Test	0
MO02	80	Test	1
MO02	81	Test	1
MO02	82	Test	0
MO02	83	Test	1
MO02	84	Test	0
MO02	85	None	1
MO03	1	None	1
MO03	2	None	1
MO03	3	None	1
MO03	4	None	1
MO03	5	None	1
MO03	6	None	1
MO03	7	None	1
MO03	8	None	1
MO03	9	None	1
MO03	10	None	1
MO03	11	None	1
MO03	12	None	1
MO03	13	None	1
MO03	14	None	1
MO03	15	None	1
MO03	16	None	1
MO03	17	None	1
MO03	18	None	1
MO03	19	None	1
MO03	20	None	1
MO03	21	None	1
MO03	22	None	1
MO03	23	None	1
MO03	24	None	1
MO03	25	None	1
MO03	26	None	1
MO03	27	None	1
MO03	28	None	1
MO03	29	Placebo	1
MO03	30	Placebo	1
MO03	31	Placebo	1
MO03	32	Placebo	1
MO03	33	Placebo	1
MO03	34	Placebo	1
MO03	35	Placebo	1
MO03	36	Placebo	1
MO03	37	Placebo	1
MO03	38	Placebo	1
MO03	39	Placebo	1
MO03	40	Placebo	1
MO03	41	Placebo	1
MO03	42	Placebo	1
MO03	43	None	1
MO03	44	None	1
MO03	45	None	1
MO03	46	None	1
MO03	47	None	1
MO03	48	None	1
MO03	49	None	1
MO03	50	None	1
MO03	51	None	1
MO03	52	None	1
MO03	53	None	1
MO03	54	None	1
MO03	55	None	1
MO03	56	None	1
MO03	57	None	1
MO03	58	None	1
MO03	59	None	1
MO03	60	None	1
MO03	61	None	1
MO03	62	None	1
MO03	63	None	1
MO03	64	None	1
MO03	65	None	1
MO03	66	None	1
MO03	67	None	1
MO03	68	None	1
MO03	69	None	1
MO03	70	None	1
MO03	71	Test	1
MO03	72	Test	1
MO03	73	Test	1
MO03	74	Test	1
MO03	75	Test	1
MO03	76	Test	1
MO03	77	Test	1
MO03	78	Test	1
MO03	79	Test	1
MO03	80	Test	1
MO03	81	Test	1
MO03	82	Test	1
MO03	83	Test	1
MO03	84	Test	1
MO03	85	None	1
MO04	1	None	1
MO04	2	None	1
MO04	3	None	1
MO04	4	None	1
MO04	5	None	0
MO04	6	None	2
MO04	7	None	1
MO04	8	None	1
MO04	9	None	1
MO04	10	None	1
MO04	11	None	1
MO04	12	None	2
MO04	13	None	0
MO04	14	None	1
MO04	15	None	1
MO04	16	None	2
MO04	17	None	1
MO04	18	None	1
MO04	19	None	1
MO04	20	None	1
MO04	21	None	1
MO04	22	None	1
MO04	23	None	1
MO04	24	None	1
MO04	25	None	1
MO04	26	None	2
MO04	27	None	1
MO04	28	None	1
MO04	29	Placebo	2
MO04	30	Placebo	1
MO04	31	Placebo	1
MO04	32	Placebo	1
MO04	33	Placebo	1
MO04	34	Placebo	0
MO04	35	Placebo	3
MO04	36	Placebo	1
MO04	37	Placebo	0
MO04	38	Placebo	0
MO04	39	Placebo	1
MO04	40	Placebo	1
MO04	41	Placebo	0
MO04	42	Placebo	1
MO04	43	None	0
MO04	44	None	0
MO04	45	None	1
MO04	46	None	0
MO04	47	None	2
MO04	48	None	1
MO04	49	None	1
MO04	50	None	1
MO04	51	None	1
MO04	52	None	0
MO04	53	None	1
MO04	54	None	1
MO04	55	None	0
MO04	56	None	1
MO04	57	None	0
MO04	58	None	1
MO04	59	None	1
MO04	60	None	1
MO04	61	None	1
MO04	62	None	0
MO04	63	None	1
MO04	64	None	2
MO04	65	None	1
MO04	66	None	0
MO04	67	None	0
MO04	68	None	1
MO04	69	None	1
MO04	70	None	1
MO04	71	Test	0
MO04	72	Test	1
MO04	73	Test	1
MO04	74	Test	2
MO04	75	Test	1
MO04	76	Test	1
MO04	77	Test	2
MO04	78	Test	1
MO04	79	Test	2
MO04	80	Test	2
MO04	81	Test	1
MO04	82	Test	2
MO04	83	Test	1
MO04	84	Test	1
MO04	85	None	1
MO05	1	None	1
MO05	2	None	1
MO05	3	None	0
MO05	4	None	0
MO05	5	None	1
MO05	6	None	1
MO05	7	None	0
MO05	8	None	0
MO05	9	None	1
MO05	10	None	1
MO05	11	None	0
MO05	12	None	0
MO05	13	None	1
MO05	14	None	0
MO05	15	None	1
MO05	16	None	0
MO05	17	None	0
MO05	18	None	1
MO05	19	None	0
MO05	20	None	1
MO05	21	None	0
MO05	22	None	0
MO05	23	None	1
MO05	24	None	1
MO05	25	None	0
MO05	26	None	0
MO05	27	None	1
MO05	28	None	0
MO05	29	Placebo	1
MO05	30	Placebo	0
MO05	31	Placebo	1
MO05	32	Placebo	1
MO05	33	Placebo	0
MO05	34	Placebo	1
MO05	35	Placebo	0
MO05	36	Placebo	0
MO05	37	Placebo	0
MO05	38	Placebo	0
MO05	39	Placebo	1
MO05	40	Placebo	0
MO05	41	Placebo	1
MO05	42	Placebo	0
MO05	43	None	0
MO05	44	None	1
MO05	45	None	0
MO05	46	None	0
MO05	47	None	1
MO05	48	None	0
MO05	49	None	1
MO05	50	None	1
MO05	51	None	0
MO05	52	None	1
MO05	53	None	1
MO05	54	None	0
MO05	55	None	1
MO05	56	None	0
MO05	57	None	1
MO05	58	None	0
MO05	59	None	1
MO05	60	None	1
MO05	61	None	0
MO05	62	None	1
MO05	63	None	0
MO05	64	None	0
MO05	65	None	1
MO05	66	None	1
MO05	67	None	0
MO05	68	None	1
MO05	69	None	0
MO05	70	None	1
MO05	71	Test	1
MO05	72	Test	1
MO05	73	Test	0
MO05	74	Test	1
MO05	75	Test	1
MO05	76	Test	0
MO05	77	Test	1
MO05	78	Test	0
MO05	79	Test	1
MO05	80	Test	1
MO05	81	Test	1
MO05	82	Test	0
MO05	83	Test	1
MO05	84	Test	1
MO05	85	None	1
MO06	1	None	1
MO06	2	None	0
MO06	3	None	1
MO06	4	None	0
MO06	5	None	1
MO06	6	None	0
MO06	7	None	1
MO06	8	None	0
MO06	9	None	1
MO06	10	None	0
MO06	11	None	1
MO06	12	None	0
MO06	13	None	1
MO06	14	None	0
MO06	15	None	1
MO06	16	None	0
MO06	17	None	1
MO06	18	None	0
MO06	19	None	1
MO06	20	None	0
MO06	21	None	1
MO06	22	None	0
MO06	23	None	1
MO06	24	None	0
MO06	25	None	1
MO06	26	None	0
MO06	27	None	1
MO06	28	None	0
MO06	29	Placebo	1
MO06	30	Placebo	0
MO06	31	Placebo	1
MO06	32	Placebo	1
MO06	33	Placebo	0
MO06	34	Placebo	1
MO06	35	Placebo	1
MO06	36	Placebo	1
MO06	37	Placebo	1
MO06	38	Placebo	0
MO06	39	Placebo	1
MO06	40	Placebo	1
MO06	41	Placebo	1
MO06	42	Placebo	1
MO06	43	None	1
MO06	44	None	0
MO06	45	None	1
MO06	46	None	1
MO06	47	None	0
MO06	48	None	1
MO06	49	None	0
MO06	50	None	1
MO06	51	None	0
MO06	52	None	1
MO06	53	None	0
MO06	54	None	0
MO06	55	None	1
MO06	56	None	0
MO06	57	None	1
MO06	58	None	0
MO06	59	None	1
MO06	60	None	0
MO06	61	None	1
MO06	62	None	0
MO06	63	None	1
MO06	64	None	0
MO06	65	None	1
MO06	66	None	0
MO06	67	None	1
MO06	68	None	0
MO06	69	None	1
MO06	70	None	0
MO06	71	Test	1
MO06	72	Test	0
MO06	73	Test	1
MO06	74	Test	0
MO06	75	Test	1
MO06	76	Test	0
MO06	77	Test	1
MO06	78	Test	0
MO06	79	Test	1
MO06	80	Test	0
MO06	81	Test	1
MO06	82	Test	0
MO06	83	Test	1
MO06	84	Test	1
MO06	85	None	0
MO08	1	None	0
MO08	2	None	1
MO08	3	None	0
MO08	4	None	1
MO08	5	None	0
MO08	6	None	0
MO08	7	None	1
MO08	8	None	0
MO08	9	None	0
MO08	10	None	1
MO08	11	None	0
MO08	12	None	2
MO08	13	None	0
MO08	14	None	1
MO08	15	None	0
MO08	16	None	1
MO08	17	None	0
MO08	18	None	0
MO08	19	None	1
MO08	20	None	0
MO08	21	None	1
MO08	22	None	0
MO08	23	None	2
MO08	24	None	0
MO08	25	None	1
MO08	26	None	0
MO08	27	None	0
MO08	28	None	1
MO08	29	Placebo	0
MO08	30	Placebo	1
MO08	31	Placebo	0
MO08	32	Placebo	2
MO08	33	Placebo	0
MO08	34	Placebo	0
MO08	35	Placebo	1
MO08	36	Placebo	0
MO08	37	Placebo	0
MO08	38	Placebo	1
MO08	39	Placebo	0
MO08	40	Placebo	1
MO08	41	Placebo	0
MO08	42	Placebo	1
MO08	43	None	1
MO08	44	None	0
MO08	45	None	2
MO08	46	None	0
MO08	47	None	1
MO08	48	None	0
MO08	49	None	0
MO08	50	None	1
MO08	51	None	0
MO08	52	None	0
MO08	53	None	2
MO08	54	None	0
MO08	55	None	1
MO08	56	None	1
MO08	57	None	0
MO08	58	None	0
MO08	59	None	1
MO08	60	None	1
MO08	61	None	0
MO08	62	None	0
MO08	63	None	2
MO08	64	None	0
MO08	65	None	0
MO08	66	None	1
MO08	67	None	0
MO08	68	None	1
MO08	69	None	0
MO08	70	None	2
MO08	71	Test	0
MO08	72	Test	0
MO08	73	Test	2
MO08	74	Test	0
MO08	75	Test	1
MO08	76	Test	1
MO08	77	Test	0
MO08	78	Test	1
MO08	79	Test	0
MO08	80	Test	1
MO08	81	Test	0
MO08	82	Test	0
MO08	83	Test	2
MO08	84	Test	0
MO08	85	None	1
MO09	1	None	1
MO09	2	None	0
MO09	3	None	1
MO09	4	None	0
MO09	5	None	1
MO09	6	None	1
MO09	7	None	0
MO09	8	None	1
MO09	9	None	0
MO09	10	None	1
MO09	11	None	0
MO09	12	None	1
MO09	13	None	1
MO09	14	None	1
MO09	15	None	1
MO09	16	None	0
MO09	17	None	1
MO09	18	None	1
MO09	19	None	0
MO09	20	None	1
MO09	21	None	1
MO09	22	None	0
MO09	23	None	1
MO09	24	None	0
MO09	25	None	1
MO09	26	None	3
MO09	27	None	1
MO09	28	None	0
MO09	29	Placebo	0
MO09	30	Placebo	1
MO09	31	Placebo	1
MO09	32	Placebo	1
MO09	33	Placebo	0
MO09	34	Placebo	1
MO09	35	Placebo	1
MO09	36	Placebo	1
MO09	37	Placebo	1
MO09	38	Placebo	1
MO09	39	Placebo	0
MO09	40	Placebo	1
MO09	41	Placebo	1
MO09	42	Placebo	1
MO09	43	None	1
MO09	44	None	1
MO09	45	None	1
MO09	46	None	1
MO09	47	None	1
MO09	48	None	1
MO09	49	None	1
MO09	50	None	1
MO09	51	None	1
MO09	52	None	1
MO09	53	None	0
MO09	54	None	1
MO09	55	None	1
MO09	56	None	1
MO09	57	None	0
MO09	58	None	1
MO09	59	None	1
MO09	60	None	1
MO09	61	None	1
MO09	62	None	1
MO09	63	None	1
MO09	64	None	1
MO09	65	None	1
MO09	66	None	1
MO09	67	None	1
MO09	68	None	1
MO09	69	None	0
MO09	70	None	1
MO09	71	Test	1
MO09	72	Test	1
MO09	73	Test	0
MO09	74	Test	1
MO09	75	Test	1
MO09	76	Test	1
MO09	77	Test	1
MO09	78	Test	1
MO09	79	Test	1
MO09	80	Test	1
MO09	81	Test	1
MO09	82	Test	1
MO09	83	Test	1
MO09	84	Test	1
MO09	85	None	1
MO10	1	None	0
MO10	2	None	0
MO10	3	None	1
MO10	4	None	0
MO10	5	None	1
MO10	6	None	0
MO10	7	None	1
MO10	8	None	0
MO10	9	None	1
MO10	10	None	0
MO10	11	None	1
MO10	12	None	0
MO10	13	None	0
MO10	14	None	1
MO10	15	None	0
MO10	16	None	0
MO10	17	None	1
MO10	18	None	0
MO10	19	None	1
MO10	20	None	0
MO10	21	None	1
MO10	22	None	0
MO10	23	None	0
MO10	24	None	1
MO10	25	None	0
MO10	26	None	1
MO10	27	None	0
MO10	28	None	1
MO10	29	Placebo	0
MO10	30	Placebo	1
MO10	31	Placebo	0
MO10	32	Placebo	1
MO10	33	Placebo	0
MO10	34	Placebo	1
MO10	35	Placebo	0
MO10	36	Placebo	1
MO10	37	Placebo	0
MO10	38	Placebo	0
MO10	39	Placebo	1
MO10	40	Placebo	0
MO10	41	Placebo	1
MO10	42	Placebo	0
MO10	43	None	0
MO10	44	None	1
MO10	45	None	0
MO10	46	None	1
MO10	47	None	0
MO10	48	None	1
MO10	49	None	0
MO10	50	None	1
MO10	51	None	0
MO10	52	None	1
MO10	53	None	0
MO10	54	None	1
MO10	55	None	0
MO10	56	None	1
MO10	57	None	0
MO10	58	None	0
MO10	59	None	1
MO10	60	None	0
MO10	61	None	1
MO10	62	None	0
MO10	63	None	1
MO10	64	None	1
MO10	65	None	0
MO10	66	None	1
MO10	67	None	1
MO10	68	None	0
MO10	69	None	0
MO10	70	None	1
MO10	71	Test	1
MO10	72	Test	1
MO10	73	Test	1
MO10	74	Test	1
MO10	75	Test	1
MO10	76	Test	0
MO10	77	Test	1
MO10	78	Test	2
MO10	79	Test	1
MO10	80	Test	0
MO10	81	Test	2
MO10	82	Test	1
MO10	83	Test	1
MO10	84	Test	0
MO10	85	None	0
MO11	1	None	0
MO11	2	None	1
MO11	3	None	0
MO11	4	None	1
MO11	5	None	1
MO11	6	None	0
MO11	7	None	1
MO11	8	None	1
MO11	9	None	0
MO11	10	None	0
MO11	11	None	1
MO11	12	None	0
MO11	13	None	1
MO11	14	None	0
MO11	15	None	1
MO11	16	None	0
MO11	17	None	1
MO11	18	None	0
MO11	19	None	1
MO11	20	None	0
MO11	21	None	0
MO11	22	None	1
MO11	23	None	0
MO11	24	None	0
MO11	25	None	1
MO11	26	None	1
MO11	27	None	0
MO11	28	None	1
MO11	29	Placebo	0
MO11	30	Placebo	1
MO11	31	Placebo	1
MO11	32	Placebo	1
MO11	33	Placebo	0
MO11	34	Placebo	1
MO11	35	Placebo	1
MO11	36	Placebo	1
MO11	37	Placebo	1
MO11	38	Placebo	0
MO11	39	Placebo	1
MO11	40	Placebo	1
MO11	41	Placebo	1
MO11	42	Placebo	1
MO11	43	None	1
MO11	44	None	0
MO11	45	None	1
MO11	46	None	1
MO11	47	None	0
MO11	48	None	1
MO11	49	None	0
MO11	50	None	0
MO11	51	None	1
MO11	52	None	1
MO11	53	None	0
MO11	54	None	0
MO11	55	None	1
MO11	56	None	1
MO11	57	None	0
MO11	58	None	1
MO11	59	None	0
MO11	60	None	1
MO11	61	None	1
MO11	62	None	0
MO11	63	None	0
MO11	64	None	1
MO11	65	None	0
MO11	66	None	1
MO11	67	None	1
MO11	68	None	0
MO11	69	None	1
MO11	70	None	0
MO11	71	Test	1
MO11	72	Test	1
MO11	73	Test	0
MO11	74	Test	1
MO11	75	Test	1
MO11	76	Test	0
MO11	77	Test	1
MO11	78	Test	1
MO11	79	Test	1
MO11	80	Test	1
MO11	81	Test	0
MO11	82	Test	1
MO11	83	Test	1
MO11	84	Test	1
MO11	85	None	1
MO12	1	None	1
MO12	2	None	1
MO12	3	None	1
MO12	4	None	1
MO12	5	None	1
MO12	6	None	1
MO12	7	None	1
MO12	8	None	1
MO12	9	None	1
MO12	10	None	1
MO12	11	None	1
MO12	12	None	1
MO12	13	None	1
MO12	14	None	0
MO12	15	None	1
MO12	16	None	1
MO12	17	None	1
MO12	18	None	1
MO12	19	None	1
MO12	20	None	1
MO12	21	None	1
MO12	22	None	1
MO12	23	None	1
MO12	24	None	1
MO12	25	None	1
MO12	26	None	1
MO12	27	None	1
MO12	28	None	1
MO12	29	Placebo	1
MO12	30	Placebo	1
MO12	31	Placebo	1
MO12	32	Placebo	1
MO12	33	Placebo	1
MO12	34	Placebo	1
MO12	35	Placebo	1
MO12	36	Placebo	1
MO12	37	Placebo	1
MO12	38	Placebo	1
MO12	39	Placebo	1
MO12	40	Placebo	1
MO12	41	Placebo	1
MO12	42	Placebo	1
MO12	43	None	1
MO12	44	None	1
MO12	45	None	1
MO12	46	None	1
MO12	47	None	1
MO12	48	None	1
MO12	49	None	1
MO12	50	None	0
MO12	51	None	1
MO12	52	None	1
MO12	53	None	1
MO12	54	None	0
MO12	55	None	1
MO12	56	None	1
MO12	57	None	1
MO12	58	None	1
MO12	59	None	1
MO12	60	None	1
MO12	61	None	0
MO12	62	None	1
MO12	63	None	1
MO12	64	None	0
MO12	65	None	1
MO12	66	None	1
MO12	67	None	1
MO12	68	None	1
MO12	69	None	1
MO12	70	None	0
MO12	71	Test	1
MO12	72	Test	1
MO12	73	Test	1
MO12	74	Test	1
MO12	75	Test	1
MO12	76	Test	1
MO12	77	Test	1
MO12	78	Test	0
MO12	79	Test	1
MO12	80	Test	1
MO12	81	Test	1
MO12	82	Test	1
MO12	83	Test	1
MO12	84	Test	1
MO12	85	None	1
MO13	1	None	2
MO13	2	None	1
MO13	3	None	1
MO13	4	None	1
MO13	5	None	0
MO13	6	None	2
MO13	7	None	1
MO13	8	None	1
MO13	9	None	1
MO13	10	None	1
MO13	11	None	0
MO13	12	None	1
MO13	13	None	1
MO13	14	None	1
MO13	15	None	1
MO13	16	None	2
MO13	17	None	1
MO13	18	None	2
MO13	19	None	0
MO13	20	None	1
MO13	21	None	1
MO13	22	None	1
MO13	23	None	1
MO13	24	None	1
MO13	25	None	0
MO13	26	None	1
MO13	27	None	1
MO13	28	None	1
MO13	29	Test	1
MO13	30	Test	1
MO13	31	Test	1
MO13	32	Test	1
MO13	33	Test	1
MO13	34	Test	1
MO13	35	Test	1
MO13	36	Test	0
MO13	37	Test	2
MO13	38	Test	0
MO13	39	Test	2
MO13	40	Test	1
MO13	41	Test	1
MO13	42	Test	1
MO13	43	None	1
MO13	44	None	1
MO13	45	None	1
MO13	46	None	1
MO13	47	None	1
MO13	48	None	2
MO13	49	None	1
MO13	50	None	2
MO13	51	None	1
MO13	52	None	1
MO13	53	None	1
MO13	54	None	0
MO13	55	None	2
MO13	56	None	2
MO13	57	None	1
MO13	58	None	1
MO13	59	None	2
MO13	60	None	1
MO13	61	None	1
MO13	62	None	1
MO13	63	None	0
MO13	64	None	1
MO13	65	None	0
MO13	66	None	1
MO13	67	None	1
MO13	68	None	0
MO13	69	None	2
MO13	70	None	1
MO13	71	Placebo	0
MO13	72	Placebo	2
MO13	73	Placebo	1
MO13	74	Placebo	2
MO13	75	Placebo	1
MO13	76	Placebo	2
MO13	77	Placebo	0
MO13	78	Placebo	1
MO13	79	Placebo	1
MO13	80	Placebo	1
MO13	81	Placebo	2
MO13	82	Placebo	1
MO13	83	Placebo	0
MO13	84	Placebo	1
MO13	85	None	1
MO15	1	None	1
MO15	2	None	0
MO15	3	None	0
MO15	4	None	1
MO15	5	None	1
MO15	6	None	0
MO15	7	None	0
MO15	8	None	1
MO15	9	None	1
MO15	10	None	0
MO15	11	None	0
MO15	12	None	0
MO15	13	None	2
MO15	14	None	2
MO15	15	None	0
MO15	16	None	0
MO15	17	None	0
MO15	18	None	1
MO15	19	None	0
MO15	20	None	2
MO15	21	None	1
MO15	22	None	1
MO15	23	None	0
MO15	24	None	0
MO15	25	None	1
MO15	26	None	0
MO15	27	None	1
MO15	28	None	0
MO15	29	Test	0
MO15	30	Test	0
MO15	31	Test	0
MO15	32	Test	1
MO15	33	Test	1
MO15	34	Test	0
MO15	35	Test	0
MO15	36	Test	1
MO15	37	Test	0
MO15	38	Test	2
MO15	39	Test	2
MO15	40	Test	0
MO15	41	Test	0
MO15	42	Test	1
MO15	43	None	2
MO15	44	None	0
MO15	45	None	1
MO15	46	None	2
MO15	47	None	0
MO15	48	None	0
MO15	49	None	0
MO15	50	None	1
MO15	51	None	1
MO15	52	None	1
MO15	53	None	0
MO15	54	None	1
MO15	55	None	1
MO15	56	None	3
MO15	57	None	0
MO15	58	None	1
MO15	59	None	1
MO15	60	None	1
MO15	61	None	0
MO15	62	None	0
MO15	63	None	1
MO15	64	None	0
MO15	65	None	0
MO15	66	None	1
MO15	67	None	0
MO15	68	None	1
MO15	69	None	0
MO15	70	None	0
MO15	71	Placebo	2
MO15	72	Placebo	1
MO15	73	Placebo	1
MO15	74	Placebo	1
MO15	75	Placebo	1
MO15	76	Placebo	0
MO15	77	Placebo	2
MO15	78	Placebo	1
MO15	79	Placebo	0
MO15	80	Placebo	0
MO15	81	Placebo	0
MO15	82	Placebo	1
MO15	83	Placebo	1
MO15	84	Placebo	1
MO15	85	None	1
MO16	1	None	1
MO16	2	None	0
MO16	3	None	0
MO16	4	None	1
MO16	5	None	0
MO16	6	None	0
MO16	7	None	1
MO16	8	None	1
MO16	9	None	0
MO16	10	None	0
MO16	11	None	1
MO16	12	None	0
MO16	13	None	0
MO16	14	None	1
MO16	15	None	0
MO16	16	None	1
MO16	17	None	0
MO16	18	None	0
MO16	19	None	1
MO16	20	None	1
MO16	21	None	0
MO16	22	None	1
MO16	23	None	0
MO16	24	None	0
MO16	25	None	1
MO16	26	None	0
MO16	27	None	1
MO16	28	None	0
MO16	29	Test	0
MO16	30	Test	0
MO16	31	Test	1
MO16	32	Test	0
MO16	33	Test	1
MO16	34	Test	0
MO16	35	Test	1
MO16	36	Test	1
MO16	37	Test	0
MO16	38	Test	0
MO16	39	Test	1
MO16	40	Test	0
MO16	41	Test	0
MO16	42	Test	1
MO16	43	None	0
MO16	44	None	1
MO16	45	None	0
MO16	46	None	1
MO16	47	None	0
MO16	48	None	1
MO16	49	None	0
MO16	50	None	0
MO16	51	None	1
MO16	52	None	0
MO16	53	None	1
MO16	54	None	0
MO16	55	None	0
MO16	56	None	1
MO16	57	None	1
MO16	58	None	0
MO16	59	None	0
MO16	60	None	0
MO16	61	None	1
MO16	62	None	0
MO16	63	None	0
MO16	64	None	0
MO16	65	None	1
MO16	66	None	0
MO16	67	None	1
MO16	68	None	0
MO16	69	None	1
MO16	70	None	0
MO16	71	Placebo	1
MO16	72	Placebo	0
MO16	73	Placebo	0
MO16	74	Placebo	1
MO16	75	Placebo	0
MO16	76	Placebo	0
MO16	77	Placebo	1
MO16	78	Placebo	0
MO16	79	Placebo	0
MO16	80	Placebo	0
MO16	81	Placebo	1
MO16	82	Placebo	0
MO16	83	Placebo	0
MO16	84	Placebo	1
MO16	85	None	0
MO17	1	None	0
MO17	2	None	0
MO17	3	None	1
MO17	4	None	0
MO17	5	None	1
MO17	6	None	0
MO17	7	None	1
MO17	8	None	0
MO17	9	None	1
MO17	10	None	0
MO17	11	None	0
MO17	12	None	1
MO17	13	None	0
MO17	14	None	1
MO17	15	None	0
MO17	16	None	1
MO17	17	None	0
MO17	18	None	1
MO17	19	None	1
MO17	20	None	0
MO17	21	None	0
MO17	22	None	0
MO17	23	None	1
MO17	24	None	1
MO17	25	None	0
MO17	26	None	0
MO17	27	None	1
MO17	28	None	0
MO17	29	Test	1
MO17	30	Test	0
MO17	31	Test	1
MO17	32	Test	0
MO17	33	Test	0
MO17	34	Test	1
MO17	35	Test	0
MO17	36	Test	0
MO17	37	Test	1
MO17	38	Test	2
MO17	39	Test	0
MO17	40	Test	1
MO17	41	Test	0
MO17	42	Test	1
MO17	43	None	0
MO17	44	None	0
MO17	45	None	1
MO17	46	None	1
MO17	47	None	0
MO17	48	None	0
MO17	49	None	1
MO17	50	None	0
MO17	51	None	0
MO17	52	None	1
MO17	53	None	0
MO17	54	None	1
MO17	55	None	0
MO17	56	None	1
MO17	57	None	0
MO17	58	None	1
MO17	59	None	0
MO17	60	None	1
MO17	61	None	0
MO17	62	None	0
MO17	63	None	1
MO17	64	None	0
MO17	65	None	1
MO17	66	None	0
MO17	67	None	1
MO17	68	None	0
MO17	69	None	1
MO17	70	None	0
MO17	71	Placebo	1
MO17	72	Placebo	1
MO17	73	Placebo	0
MO17	74	Placebo	1
MO17	75	Placebo	0
MO17	76	Placebo	1
MO17	77	Placebo	0
MO17	78	Placebo	1
MO17	79	Placebo	0
MO17	80	Placebo	1
MO17	81	Placebo	1
MO17	82	Placebo	0
MO17	83	Placebo	0
MO17	84	Placebo	1
MO17	85	None	0
MO18	1	None	0
MO18	2	None	0
MO18	3	None	1
MO18	4	None	0
MO18	5	None	1
MO18	6	None	0
MO18	7	None	1
MO18	8	None	0
MO18	9	None	0
MO18	10	None	0
MO18	11	None	1
MO18	12	None	0
MO18	13	None	1
MO18	14	None	0
MO18	15	None	0
MO18	16	None	0
MO18	17	None	1
MO18	18	None	0
MO18	19	None	1
MO18	20	None	0
MO18	21	None	0
MO18	22	None	0
MO18	23	None	1
MO18	24	None	0
MO18	25	None	0
MO18	26	None	0
MO18	27	None	0
MO18	28	None	1
MO18	29	Test	0
MO18	30	Test	0
MO18	31	Test	0
MO18	32	Test	0
MO18	33	Test	1
MO18	34	Test	0
MO18	35	Test	0
MO18	36	Test	1
MO18	37	Test	0
MO18	38	Test	0
MO18	39	Test	0
MO18	40	Test	0
MO18	41	Test	1
MO18	42	Test	0
MO18	43	None	0
MO18	44	None	0
MO18	45	None	1
MO18	46	None	1
MO18	47	None	0
MO18	48	None	0
MO18	49	None	0
MO18	50	None	1
MO18	51	None	0
MO18	52	None	1
MO18	53	None	0
MO18	54	None	1
MO18	55	None	0
MO18	56	None	0
MO18	57	None	1
MO18	58	None	0
MO18	59	None	0
MO18	60	None	1
MO18	61	None	0
MO18	62	None	0
MO18	63	None	1
MO18	64	None	0
MO18	65	None	0
MO18	66	None	1
MO18	67	None	1
MO18	68	None	1
MO18	69	None	0
MO18	70	None	0
MO18	71	Placebo	1
MO18	72	Placebo	0
MO18	73	Placebo	0
MO18	74	Placebo	1
MO18	75	Placebo	1
MO18	76	Placebo	0
MO18	77	Placebo	1
MO18	78	Placebo	0
MO18	79	Placebo	0
MO18	80	Placebo	1
MO18	81	Placebo	0
MO18	82	Placebo	0
MO18	83	Placebo	1
MO18	84	Placebo	0
MO18	85	None	1
MO19	1	None	0
MO19	2	None	1
MO19	3	None	0
MO19	4	None	1
MO19	5	None	0
MO19	6	None	1
MO19	7	None	0
MO19	8	None	1
MO19	9	None	1
MO19	10	None	0
MO19	11	None	1
MO19	12	None	0
MO19	13	None	0
MO19	14	None	1
MO19	15	None	1
MO19	16	None	0
MO19	17	None	2
MO19	18	None	1
MO19	19	None	1
MO19	20	None	0
MO19	21	None	1
MO19	22	None	1
MO19	23	None	1
MO19	24	None	1
MO19	25	None	1
MO19	26	None	1
MO19	27	None	0
MO19	28	None	0
MO19	29	Test	0
MO19	30	Test	0
MO19	31	Test	1
MO19	32	Test	1
MO19	33	Test	1
MO19	34	Test	0
MO19	35	Test	2
MO19	36	Test	1
MO19	37	Test	1
MO19	38	Test	1
MO19	39	Test	0
MO19	40	Test	0
MO19	41	Test	2
MO19	42	Test	0
MO19	43	None	1
MO19	44	None	2
MO19	45	None	0
MO19	46	None	1
MO19	47	None	1
MO19	48	None	1
MO19	49	None	0
MO19	50	None	0
MO19	51	None	2
MO19	52	None	0
MO19	53	None	1
MO19	54	None	0
MO19	55	None	1
MO19	56	None	1
MO19	57	None	0
MO19	58	None	1
MO19	59	None	1
MO19	60	None	0
MO19	61	None	1
MO19	62	None	1
MO19	63	None	0
MO19	64	None	0
MO19	65	None	1
MO19	66	None	1
MO19	67	None	0
MO19	68	None	1
MO19	69	None	0
MO19	70	None	1
MO19	71	Placebo	1
MO19	72	Placebo	1
MO19	73	Placebo	0
MO19	74	Placebo	3
MO19	75	Placebo	2
MO19	76	Placebo	2
MO19	77	Placebo	0
MO19	78	Placebo	1
MO19	79	Placebo	0
MO19	80	Placebo	1
MO19	81	Placebo	0
MO19	82	Placebo	1
MO19	83	Placebo	1
MO19	84	Placebo	1
MO19	85	None	1
MO22	1	None	0
MO22	2	None	0
MO22	3	None	1
MO22	4	None	0
MO22	5	None	1
MO22	6	None	0
MO22	7	None	1
MO22	8	None	0
MO22	9	None	0
MO22	10	None	1
MO22	11	None	1
MO22	12	None	0
MO22	13	None	0
MO22	14	None	1
MO22	15	None	0
MO22	16	None	0
MO22	17	None	1
MO22	18	None	1
MO22	19	None	0
MO22	20	None	1
MO22	21	None	0
MO22	22	None	0
MO22	23	None	1
MO22	24	None	1
MO22	25	None	0
MO22	26	None	0
MO22	27	None	0
MO22	28	None	0
MO22	29	Test	1
MO22	30	Test	0
MO22	31	Test	0
MO22	32	Test	1
MO22	33	Test	0
MO22	34	Test	0
MO22	35	Test	1
MO22	36	Test	1
MO22	37	Test	0
MO22	38	Test	1
MO22	39	Test	0
MO22	40	Test	0
MO22	41	Test	0
MO22	42	Test	0
MO22	43	None	0
MO22	44	None	0
MO22	45	None	1
MO22	46	None	0
MO22	47	None	0
MO22	48	None	0
MO22	49	None	1
MO22	50	None	0
MO22	51	None	0
MO22	52	None	1
MO22	53	None	1
MO22	54	None	0
MO22	55	None	1
MO22	56	None	0
MO22	57	None	0
MO22	58	None	0
MO22	59	None	0
MO22	60	None	1
MO22	61	None	1
MO22	62	None	0
MO22	63	None	1
MO22	64	None	0
MO22	65	None	0
MO22	66	None	1
MO22	67	None	0
MO22	68	None	0
MO22	69	None	0
MO22	70	None	1
MO22	71	Placebo	0
MO22	72	Placebo	0
MO22	73	Placebo	0
MO22	74	Placebo	1
MO22	75	Placebo	0
MO22	76	Placebo	1
MO22	77	Placebo	0
MO22	78	Placebo	0
MO22	79	Placebo	0
MO22	80	Placebo	1
MO22	81	Placebo	0
MO22	82	Placebo	0
MO22	83	Placebo	0
MO22	84	Placebo	1
MO22	85	None	0
MO23	1	None	1
MO23	2	None	0
MO23	3	None	1
MO23	4	None	0
MO23	5	None	0
MO23	6	None	1
MO23	7	None	0
MO23	8	None	1
MO23	9	None	0
MO23	10	None	1
MO23	11	None	0
MO23	12	None	1
MO23	13	None	0
MO23	14	None	0
MO23	15	None	1
MO23	16	None	0
MO23	17	None	0
MO23	18	None	1
MO23	19	None	0
MO23	20	None	1
MO23	21	None	0
MO23	22	None	1
MO23	23	None	0
MO23	24	None	0
MO23	25	None	1
MO23	26	None	0
MO23	27	None	1
MO23	28	None	0
MO23	29	Test	0
MO23	30	Test	0
MO23	31	Test	1
MO23	32	Test	0
MO23	33	Test	1
MO23	34	Test	0
MO23	35	Test	0
MO23	36	Test	0
MO23	37	Test	1
MO23	38	Test	0
MO23	39	Test	1
MO23	40	Test	1
MO23	41	Test	0
MO23	42	Test	1
MO23	43	None	0
MO23	44	None	1
MO23	45	None	0
MO23	46	None	1
MO23	47	None	0
MO23	48	None	1
MO23	49	None	0
MO23	50	None	0
MO23	51	None	1
MO23	52	None	0
MO23	53	None	0
MO23	54	None	1
MO23	55	None	0
MO23	56	None	1
MO23	57	None	0
MO23	58	None	0
MO23	59	None	1
MO23	60	None	0
MO23	61	None	1
MO23	62	None	0
MO23	63	None	1
MO23	64	None	0
MO23	65	None	1
MO23	66	None	0
MO23	67	None	1
MO23	68	None	0
MO23	69	None	1
MO23	70	None	0
MO23	71	Placebo	0
MO23	72	Placebo	1
MO23	73	Placebo	0
MO23	74	Placebo	1
MO23	75	Placebo	0
MO23	76	Placebo	1
MO23	77	Placebo	0
MO23	78	Placebo	1
MO23	79	Placebo	0
MO23	80	Placebo	1
MO23	81	Placebo	0
MO23	82	Placebo	1
MO23	83	Placebo	0
MO23	84	Placebo	1
MO23	85	None	1
MO24	1	None	1
MO24	2	None	0
MO24	3	None	1
MO24	4	None	0
MO24	5	None	1
MO24	6	None	0
MO24	7	None	1
MO24	8	None	1
MO24	9	None	0
MO24	10	None	0
MO24	11	None	1
MO24	12	None	1
MO24	13	None	0
MO24	14	None	1
MO24	15	None	1
MO24	16	None	0
MO24	17	None	1
MO24	18	None	0
MO24	19	None	0
MO24	20	None	0
MO24	21	None	1
MO24	22	None	0
MO24	23	None	0
MO24	24	None	1
MO24	25	None	0
MO24	26	None	0
MO24	27	None	1
MO24	28	None	1
MO24	29	Test	1
MO24	30	Test	0
MO24	31	Test	1
MO24	32	Test	0
MO24	33	Test	0
MO24	34	Test	0
MO24	35	Test	1
MO24	36	Test	0
MO24	37	Test	1
MO24	38	Test	1
MO24	39	Test	0
MO24	40	Test	0
MO24	41	Test	1
MO24	42	Test	0
MO24	43	None	0
MO24	44	None	1
MO24	45	None	0
MO24	46	None	0
MO24	47	None	1
MO24	48	None	0
MO24	49	None	1
MO24	50	None	1
MO24	51	None	0
MO24	52	None	0
MO24	53	None	0
MO24	54	None	1
MO24	55	None	1
MO24	56	None	0
MO24	57	None	2
MO24	58	None	0
MO24	59	None	1
MO24	60	None	0
MO24	61	None	1
MO24	62	None	0
MO24	63	None	0
MO24	64	None	1
MO24	65	None	1
MO24	66	None	0
MO24	67	None	0
MO24	68	None	2
MO24	69	None	0
MO24	70	None	2
MO24	71	Placebo	0
MO24	72	Placebo	0
MO24	73	Placebo	0
MO24	74	Placebo	0
MO24	75	Placebo	1
MO24	76	Placebo	0
MO24	77	Placebo	1
MO24	78	Placebo	0
MO24	79	Placebo	1
MO24	80	Placebo	0
MO24	81	Placebo	0
MO24	82	Placebo	0
MO24	83	Placebo	1
MO24	84	Placebo	1
MO24	85	None	1

[truncated: 4 more sheets: Table S11, Table S12, Table S13, Table S14]
